# Supplementary material for: Mating-induced neurogenesis and cell proliferation in male rats depend on opioid signaling
Source: PLoS One. 2025 Sep 4;20(9):e0329795. doi: 10.1371/journal.pone.0329795 (PMC12410815; doi:10.1371/journal.pone.0329795)
Supplement: S1 File — Behavioral data and individual values from the quantitative analysis of BrdU-IR and BrdU/NeuN-IR cells. (XLSX) [file pone.0329795.s001.xlsx]

## Sheet: Proliferation_MOB
Group	Layer	BrdUcells	Drug	Behavior
Control Saline	Glomerular	9.72665	Saline	Control
Control Saline	Glomerular	2.32219	Saline	Control
Control Saline	Glomerular	8.62527	Saline	Control
Control Saline	Glomerular	8.86412	Saline	Control
Control Saline	Glomerular	2.38854	Saline	Control
Control Saline	Glomerular	2.32219	Saline	Control
Control Saline	Glomerular	1.99045	Saline	Control
Control Saline	Glomerular	3.98089	Saline	Control
Control NX	Glomerular	2.32219	NX	Control
Control NX	Glomerular	2.85297	NX	Control
Control NX	Glomerular	3.31741	NX	Control
Control NX	Glomerular	2.32219	NX	Control
Control NX	Glomerular	1.52601	NX	Control
Control NX	Glomerular	2.32219	NX	Control
Control NX	Glomerular	1.59236	NX	Control
Control NX	Glomerular	1.99045	NX	Control
1EY Saline	Glomerular	3.64915	Saline	1EJ
1EY Saline	Glomerular	3.64915	Saline	1EJ
1EY Saline	Glomerular	4.37898	Saline	1EJ
1EY Saline	Glomerular	4.64437	Saline	1EJ
1EY Saline	Glomerular	0.663482	Saline	1EJ
1EY Saline	Glomerular	0.0663482	Saline	1EJ
1EY Saline	Glomerular	1.99045	Saline	1EJ
1EY NX	Glomerular	1.99045	NX	1EJ
1EY NX	Glomerular	4.41879	NX	1EJ
1EY NX	Glomerular	2.65393	NX	1EJ
1EY NX	Glomerular	0.331741	NX	1EJ
1EY NX	Glomerular	2.65393	NX	1EJ
1EY NX	Glomerular	0.331741	NX	1EJ
1EY NX	Glomerular	1.32696	NX	1EJ
3EY Saline	Glomerular	5.70594	Saline	3EJ
3EY Saline	Glomerular	14.3312	Saline	3EJ
3EY Saline	Glomerular	10.284	Saline	3EJ
3EY Saline	Glomerular	6.63482	Saline	3EJ
3EY Saline	Glomerular	4.31263	Saline	3EJ
3EY Saline	Glomerular	6.63482	Saline	3EJ
3EY Saline	Glomerular	4.64437	Saline	3EJ
3EY NX	Glomerular	9.72665	NX	3EJ
3EY NX	Glomerular	5.30786	NX	3EJ
3EY NX	Glomerular	0	NX	3EJ
3EY NX	Glomerular	11.0536	NX	3EJ
3EY NX	Glomerular	11.0138	NX	3EJ
3EY NX	Glomerular	4.64437	NX	3EJ
3EY NX	Glomerular	3.31741	NX	3EJ
Control Saline	Mitral	2.65393	Saline	Control
Control Saline	Mitral	0.995223	Saline	Control
Control Saline	Mitral	3.51645	Saline	Control
Control Saline	Mitral	2.65393	Saline	Control
Control Saline	Mitral	0.663482	Saline	Control
Control Saline	Mitral	1.99045	Saline	Control
Control Saline	Mitral	3.31741	Saline	Control
Control Saline	Mitral	1.99045	Saline	Control
Control NX	Mitral	0	NX	Control
Control NX	Mitral	1.52601	NX	Control
Control NX	Mitral	2.65393	NX	Control
Control NX	Mitral	0.995223	NX	Control
Control NX	Mitral	1.06157	NX	Control
Control NX	Mitral	0	NX	Control
Control NX	Mitral	0	NX	Control
Control NX	Mitral	0.663482	NX	Control
1EY Saline	Mitral	0.663482	Saline	1EJ
1EY Saline	Mitral	0.663482	Saline	1EJ
1EY Saline	Mitral	0.218949	Saline	1EJ
1EY Saline	Mitral	0	Saline	1EJ
1EY Saline	Mitral	1.99045	Saline	1EJ
1EY Saline	Mitral	0	Saline	1EJ
1EY Saline	Mitral	0	Saline	1EJ
1EY NX	Mitral	0.663482	NX	1EJ
1EY NX	Mitral	2.42834	NX	1EJ
1EY NX	Mitral	0.663482	NX	1EJ
1EY NX	Mitral	0.663482	NX	1EJ
1EY NX	Mitral	0.663482	NX	1EJ
1EY NX	Mitral	0.663482	NX	1EJ
1EY NX	Mitral	1.32696	NX	1EJ
3EY Saline	Mitral	48.6332	Saline	3EJ
3EY Saline	Mitral	30.0557	Saline	3EJ
3EY Saline	Mitral	31.5154	Saline	3EJ
3EY Saline	Mitral	6.96656	Saline	3EJ
3EY Saline	Mitral	6.63482	Saline	3EJ
3EY Saline	Mitral	10.284	Saline	3EJ
3EY Saline	Mitral	7.96178	Saline	3EJ
3EY NX	Mitral	4.37898	NX	3EJ
3EY NX	Mitral	2.42834	NX	3EJ
3EY NX	Mitral	0	NX	3EJ
3EY NX	Mitral	4.84342	NX	3EJ
3EY NX	Mitral	4.77707	NX	3EJ
3EY NX	Mitral	3.31741	NX	3EJ
3EY NX	Mitral	2.65393	NX	3EJ
Control Saline	Granular	13.2696	Saline	Control
Control Saline	Granular	7.96178	Saline	Control
Control Saline	Granular	17.0249	Saline	Control
Control Saline	Granular	15.9236	Saline	Control
Control Saline	Granular	13.2696	Saline	Control
Control Saline	Granular	10.6157	Saline	Control
Control Saline	Granular	9.95223	Saline	Control
Control Saline	Granular	9.95223	Saline	Control
Control NX	Granular	5.30786	NX	Control
Control NX	Granular	8.16083	NX	Control
Control NX	Granular	9.28875	NX	Control
Control NX	Granular	10.284	NX	Control
Control NX	Granular	7.69639	NX	Control
Control NX	Granular	5.30786	NX	Control
Control NX	Granular	5.97134	NX	Control
Control NX	Granular	6.63482	NX	Control
1EY Saline	Granular	5.6396	Saline	1EJ
1EY Saline	Granular	3.98089	Saline	1EJ
1EY Saline	Granular	7.07272	Saline	1EJ
1EY Saline	Granular	9.06316	Saline	1EJ
1EY Saline	Granular	9.62049	Saline	1EJ
1EY Saline	Granular	6.96656	Saline	1EJ
1EY Saline	Granular	8.89066	Saline	1EJ
1EY NX	Granular	8.40366	NX	1EJ
1EY NX	Granular	30.2946	NX	1EJ
1EY NX	Granular	15.5918	NX	1EJ
1EY NX	Granular	2.32219	NX	1EJ
1EY NX	Granular	15.5918	NX	1EJ
1EY NX	Granular	23.2219	NX	1EJ
1EY NX	Granular	9.95223	NX	1EJ
3EY Saline	Granular	46.8418	Saline	3EJ
3EY Saline	Granular	35.3636	Saline	3EJ
3EY Saline	Granular	32.1789	Saline	3EJ
3EY Saline	Granular	33.8376	Saline	3EJ
3EY Saline	Granular	28.8615	Saline	3EJ
3EY Saline	Granular	36.6906	Saline	3EJ
3EY Saline	Granular	32.9751	Saline	3EJ
3EY NX	Granular	11.7171	NX	3EJ
3EY NX	Granular	46.4437	NX	3EJ
3EY NX	Granular	3.64915	NX	3EJ
3EY NX	Granular	19.6789	NX	3EJ
3EY NX	Granular	17.4695	NX	3EJ
3EY NX	Granular	23.2219	NX	3EJ
3EY NX	Granular	16.587	NX	3EJ

## Sheet: Proliferation_AOB
Group	Layer	BrdUcells	Drug	Behavior
Control Saline	Glomerular	1.32696	Saline	Control
Control Saline	Glomerular	2.05679	Saline	Control
Control Saline	Glomerular	0.875796	Saline	Control
Control Saline	Glomerular	6.03769	Saline	Control
Control Saline	Glomerular	2.12314	Saline	Control
Control Saline	Glomerular	2.78662	Saline	Control
Control Saline	Glomerular	2.65393	Saline	Control
Control Saline	Glomerular	3.05202	Saline	Control
Control NX	Glomerular	6.63482	NX	Control
Control NX	Glomerular	2.46815	NX	Control
Control NX	Glomerular	5.97134	NX	Control
Control NX	Glomerular	0.663482	NX	Control
Control NX	Glomerular	0.796178	NX	Control
Control NX	Glomerular	0.663482	NX	Control
Control NX	Glomerular	0	NX	Control
Control NX	Glomerular	0	NX	Control
1EY Saline	Glomerular	6.63482	Saline	1EJ
1EY Saline	Glomerular	2.65393	Saline	1EJ
1EY Saline	Glomerular	6.54193	Saline	1EJ
1EY Saline	Glomerular	6.63482	Saline	1EJ
1EY Saline	Glomerular	7.2983	Saline	1EJ
1EY Saline	Glomerular	7.2983	Saline	1EJ
1EY Saline	Glomerular	5.30786	Saline	1EJ
1EY NX	Glomerular	4.37898	NX	1EJ
1EY NX	Glomerular	1.31369	NX	1EJ
1EY NX	Glomerular	3.38376	NX	1EJ
1EY NX	Glomerular	3.38376	NX	1EJ
1EY NX	Glomerular	0.663482	NX	1EJ
1EY NX	Glomerular	1.32696	NX	1EJ
1EY NX	Glomerular	1.32696	NX	1EJ
3EY Saline	Glomerular	10.8811	NX	3EJ
3EY Saline	Glomerular	7.96178	Saline	3EJ
3EY Saline	Glomerular	26.5393	Saline	3EJ
3EY Saline	Glomerular	17.2505	Saline	3EJ
3EY Saline	Glomerular	5.30786	Saline	3EJ
3EY Saline	Glomerular	5.70594	Saline	3EJ
3EY Saline	Glomerular	10.6157	Saline	3EJ
3EY NX	Glomerular	11.4119	NX	3EJ
3EY NX	Glomerular	4.37898	NX	3EJ
3EY NX	Glomerular	6.63482	NX	3EJ
3EY NX	Glomerular	3.7155	NX	3EJ
3EY NX	Glomerular	3.45011	NX	3EJ
3EY NX	Glomerular	5.97134	NX	3EJ
3EY NX	Glomerular	4.90977	NX	3EJ
Control Saline	Mitral	0.875796	Saline	Control
Control Saline	Mitral	1.32696	Saline	Control
Control Saline	Mitral	0.437898	Saline	Control
Control Saline	Mitral	0	Saline	Control
Control Saline	Mitral	0.398089	Saline	Control
Control Saline	Mitral	1.32696	Saline	Control
Control Saline	Mitral	1.32696	Saline	Control
Control Saline	Mitral	0	Saline	Control
Control NX	Mitral	0	NX	Control
Control NX	Mitral	0.875796	NX	Control
Control NX	Mitral	4.64437	NX	Control
Control NX	Mitral	0.663482	NX	Control
Control NX	Mitral	0.398089	NX	Control
Control NX	Mitral	0	NX	Control
Control NX	Mitral	1.32696	NX	Control
Control NX	Mitral	0	NX	Control
1EY Saline	Mitral	5.30786	Saline	1EJ
1EY Saline	Mitral	0	Saline	1EJ
1EY Saline	Mitral	2.99894	Saline	1EJ
1EY Saline	Mitral	0.437898	Saline	1EJ
1EY Saline	Mitral	6.63482	Saline	1EJ
1EY Saline	Mitral	5.97134	Saline	1EJ
1EY Saline	Mitral	5.30786	Saline	1EJ
1EY NX	Mitral	0.437898	NX	1EJ
1EY NX	Mitral	0	NX	1EJ
1EY NX	Mitral	0	NX	1EJ
1EY NX	Mitral	0	NX	1EJ
1EY NX	Mitral	0	NX	1EJ
1EY NX	Mitral	0	NX	1EJ
1EY NX	Mitral	0	NX	1EJ
3EY Saline	Mitral	9.15605	NX	3EJ
3EY Saline	Mitral	3.8482	Saline	3EJ
3EY Saline	Mitral	0	Saline	3EJ
3EY Saline	Mitral	8.35987	Saline	3EJ
3EY Saline	Mitral	8.35987	Saline	3EJ
3EY Saline	Mitral	4.64437	Saline	3EJ
3EY Saline	Mitral	1.32696	Saline	3EJ
3EY NX	Mitral	5.57325	NX	3EJ
3EY NX	Mitral	3.45011	NX	3EJ
3EY NX	Mitral	5.30786	NX	3EJ
3EY NX	Mitral	7.2983	NX	3EJ
3EY NX	Mitral	1.99045	NX	3EJ
3EY NX	Mitral	4.24628	NX	3EJ
3EY NX	Mitral	0	NX	3EJ
Control Saline	Granular	2.20276	Saline	Control
Control Saline	Granular	1.32696	Saline	Control
Control Saline	Granular	1.76486	Saline	Control
Control Saline	Granular	0	Saline	Control
Control Saline	Granular	0.796178	Saline	Control
Control Saline	Granular	1.32696	Saline	Control
Control Saline	Granular	2.65393	Saline	Control
Control Saline	Granular	1.32696	Saline	Control
Control NX	Granular	1.99045	NX	Control
Control NX	Granular	0.437898	NX	Control
Control NX	Granular	3.31741	NX	Control
Control NX	Granular	0	NX	Control
Control NX	Granular	0.398089	NX	Control
Control NX	Granular	1.99045	NX	Control
Control NX	Granular	2.65393	NX	Control
Control NX	Granular	0	NX	Control
1EY Saline	Granular	8.62527	Saline	1EJ
1EY Saline	Granular	1.99045	Saline	1EJ
1EY Saline	Granular	9.15605	Saline	1EJ
1EY Saline	Granular	4.77707	Saline	1EJ
1EY Saline	Granular	11.9427	Saline	1EJ
1EY Saline	Granular	15.2601	Saline	1EJ
1EY Saline	Granular	7.96178	Saline	1EJ
1EY NX	Granular	3.98089	NX	1EJ
1EY NX	Granular	7.03291	NX	1EJ
1EY NX	Granular	4.64437	NX	1EJ
1EY NX	Granular	5.30786	NX	1EJ
1EY NX	Granular	4.64437	NX	1EJ
1EY NX	Granular	5.30786	NX	1EJ
1EY NX	Granular	6.63482	NX	1EJ
3EY Saline	Granular	19.3737	NX	3EJ
3EY Saline	Granular	7.82909	Saline	3EJ
3EY Saline	Granular	19.9045	Saline	3EJ
3EY Saline	Granular	19.241	Saline	3EJ
3EY Saline	Granular	14.5966	Saline	3EJ
3EY Saline	Granular	13.2696	Saline	3EJ
3EY Saline	Granular	13.8004	Saline	3EJ
3EY NX	Granular	11.9427	NX	3EJ
3EY NX	Granular	9.15605	NX	3EJ
3EY NX	Granular	1.32696	NX	3EJ
3EY NX	Granular	11.4119	NX	3EJ
3EY NX	Granular	19.3737	NX	3EJ
3EY NX	Granular	40.4724	NX	3EJ
3EY NX	Granular	17.3832	NX	3EJ

## Sheet: Proliferation_DG
Group	BrdUcells	Drug	Behavior
Control Saline	18.68	Saline	Control
Control Saline	8.84	Saline	Control
Control Saline	18.87	Saline	Control
Control Saline	9.91	Saline	Control
Control Saline	10.16	Saline	Control
Control Saline	9	Saline	Control
Control Saline	18.33	Saline	Control
Control Saline	11.96	Saline	Control
Control NX	15.97	NX	Control
Control NX	14.11	NX	Control
Control NX	11.2	NX	Control
Control NX	8.54	NX	Control
Control NX	7.49	NX	Control
Control NX	16.84	NX	Control
Control NX	8.5	NX	Control
Control NX	5.33	NX	Control
1EJ Saline	26.62	Saline	1EJ
1EJ Saline	22.31	Saline	1EJ
1EJ Saline	49.4	Saline	1EJ
1EJ Saline	70.66	Saline	1EJ
1EJ Saline	26.67	Saline	1EJ
1EJ Saline	19.26	Saline	1EJ
1EJ Saline	25.34	Saline	1EJ
1EJ NX	13.84	NX	1EJ
1EJ NX	25.13	NX	1EJ
1EJ NX	6.24	NX	1EJ
1EJ NX	19.46	NX	1EJ
1EJ NX	7.69	NX	1EJ
1EJ NX	24.56	NX	1EJ
1EJ NX	11.75	NX	1EJ
3EJ Saline	70.93	NX	3EJ
3EJ Saline	60.4	Saline	3EJ
3EJ Saline	37.05	Saline	3EJ
3EJ Saline	62.24	Saline	3EJ
3EJ Saline	51.28	Saline	3EJ
3EJ Saline	88.23	Saline	3EJ
3EJ Saline	42.72	Saline	3EJ
3EJ NX	8.63	NX	3EJ
3EJ NX	11.86	NX	3EJ
3EJ NX	11.92	NX	3EJ
3EJ NX	5.37	NX	3EJ
3EJ NX	3.97	NX	3EJ
3EJ NX	18.85	NX	3EJ
3EJ NX	4.97	NX	3EJ

## Sheet: Proliferation_POA
POA	BrdUcells	Drug	Behavior
Control Saline	2.88	Saline	Control
Control Saline	3.17	Saline	Control
Control Saline	2.18	Saline	Control
Control Saline	5.54	Saline	Control
Control Saline	5.33	Saline	Control
Control Saline	4.93	Saline	Control
Control Saline	1.45	Saline	Control
Control Saline	2.53	Saline	Control
Control NX	2.85	NX	Control
Control NX	2.95	NX	Control
Control NX	0.53	NX	Control
Control NX	0	NX	Control
Control NX	3.37	NX	Control
Control NX	3.34	NX	Control
Control NX	0.83	NX	Control
Control NX	0.82	NX	Control
1 EY Saline	3.65	Saline	1EJ
1 EY Saline	4.58	Saline	1EJ
1 EY Saline	6.51	Saline	1EJ
1 EY Saline	4.17	Saline	1EJ
1 EY Saline	5.56	Saline	1EJ
1 EY Saline	3.51	Saline	1EJ
1 EY Saline	3.31	Saline	1EJ
1 EY NX	5.03	NX	1EJ
1 EY NX	3.39	NX	1EJ
1 EY NX	0.47	NX	1EJ
1 EY NX	1.77	NX	1EJ
1 EY NX	3.27	NX	1EJ
1 EY NX	1.5	NX	1EJ
1 EY NX	1.1	NX	1EJ
3 EY Saline	25.96	NX	3EJ
3 EY Saline	5.94	Saline	3EJ
3 EY Saline	20.56	Saline	3EJ
3 EY Saline	22.25	Saline	3EJ
3 EY Saline	9.56	Saline	3EJ
3 EY Saline	14.05	Saline	3EJ
3 EY Saline	11.82	Saline	3EJ
3 EY NX	0.39	NX	3EJ
3 EY NX	5.5	NX	3EJ
3 EY NX	4.86	NX	3EJ
3 EY NX	0.78	NX	3EJ
3 EY NX	8.44	NX	3EJ
3 EY NX	4.83	NX	3EJ
3 EY NX	1.6	NX	3EJ

## Sheet: Proliferation_AMG
Group	BrdUcells	Drug	Behavior
Control Saline	5.73	Saline	Control
Control Saline	3.71	Saline	Control
Control Saline	3.31	Saline	Control
Control Saline	10.26	Saline	Control
Control Saline	1.15	Saline	Control
Control Saline	10.46	Saline	Control
Control Saline	3.75	Saline	Control
Control Saline	3	Saline	Control
Control NX	3.81	NX	Control
Control NX	0.38	NX	Control
Control NX	3.82	NX	Control
Control NX	5.55	NX	Control
Control NX	0.34	NX	Control
Control NX	6.95	NX	Control
Control NX	2.95	NX	Control
Control NX	0.29	NX	Control
1 EY Saline	5.08	Saline	1EJ
1 EY Saline	4.33	Saline	1EJ
1 EY Saline	4.63	Saline	1EJ
1 EY Saline	2.38	Saline	1EJ
1 EY Saline	2.19	Saline	1EJ
1 EY Saline	3.22	Saline	1EJ
1 EY Saline	4.87	Saline	1EJ
1 EY NX	4.05	NX	1EJ
1 EY NX	5.31	NX	1EJ
1 EY NX	2.25	NX	1EJ
1 EY NX	1.16	NX	1EJ
1 EY NX	1.93	NX	1EJ
1 EY NX	1.26	NX	1EJ
1 EY NX	1.02	NX	1EJ
3 EY Saline	28.72	NX	3EJ
3 EY Saline	17.02	Saline	3EJ
3 EY Saline	11.32	Saline	3EJ
3 EY Saline	12.51	Saline	3EJ
3 EY Saline	5.92	Saline	3EJ
3 EY Saline	2.98	Saline	3EJ
3 EY Saline	5.99	Saline	3EJ
3 EY NX	3	NX	3EJ
3 EY NX	1.25	NX	3EJ
3 EY NX	3.01	NX	3EJ
3 EY NX	1.3	NX	3EJ
3 EY NX	0	NX	3EJ
3 EY NX	0.52	NX	3EJ
3 EY NX	0	NX	3EJ

## Sheet: NG_DG
Group	Animal	BrdU/NeuN	Drug	Behavior
1EJ NX	10	15	NX	1EJ
1EJ NX	18	14	NX	1EJ
1EJ NX	32	12	NX	1EJ
1EJ NX	33	15	NX	1EJ
1EJ Saline	6	16	Saline	1EJ
1EJ Saline	34	20	Saline	1EJ
1EJ Saline	35	13	Saline	1EJ
1EJ Saline	48	13	Saline	1EJ
3EJ NX	2	3	NX	3EJ
3EJ NX	8	12	NX	3EJ
3EJ NX	21	7	NX	3EJ
3EJ NX	22	8	NX	3EJ
3EJ Saline	5	25	Saline	3EJ
3EJ Saline	7	25	Saline	3EJ
3EJ Saline	19	38	Saline	3EJ
3EJ Saline	31	36	Saline	3EJ
Control NX	13	2	NX	Control
Control NX	15	8	NX	Control
Control NX	23	11	NX	Control
Control NX	44	12	NX	Control
Control Saline	4	22	Saline	Control
Control Saline	9	17	Saline	Control
Control Saline	42	20	Saline	Control
Control Saline	43	17	Saline	Control

## Sheet: NG_MOB
Group	Layer	BrdU_NeuN	Drug	Behavior
Control Saline	Glomerular	0.219707	Saline	Control
Control Saline	Glomerular	0.439414	Saline	Control
Control Saline	Glomerular	0.439414	Saline	Control
Control Saline	Glomerular	0.439414	Saline	Control
Control NX	Glomerular	0.219707	NX	Control
Control NX	Glomerular	0.439414	NX	Control
Control NX	Glomerular	0.219707	NX	Control
Control NX	Glomerular	0.219707	NX	Control
1EY Saline	Glomerular	1.33156	Saline	1EJ
1EY Saline	Glomerular	1.06525	Saline	1EJ
1EY Saline	Glomerular	0.439414	Saline	1EJ
1EY Saline	Glomerular	1.33156	Saline	1EJ
1EY NX	Glomerular	0.885486	NX	1EJ
1EY NX	Glomerular	0.885486	NX	1EJ
1EY NX	Glomerular	0.665779	NX	1EJ
1EY NX	Glomerular	1.10519	NX	1EJ
3EY Saline	Glomerular	2.43675	Saline	3EJ
3EY Saline	Glomerular	1.99734	Saline	3EJ
3EY Saline	Glomerular	2.88282	Saline	3EJ
3EY Saline	Glomerular	2.88282	Saline	3EJ
3EY NX	Glomerular	0.439414	NX	3EJ
3EY NX	Glomerular	0.439414	NX	3EJ
3EY NX	Glomerular	0.439414	NX	3EJ
3EY NX	Glomerular	0.665779	NX	3EJ
Control Saline	Granular	0.665779	Saline	Control
Control Saline	Granular	1.10519	Saline	Control
Control Saline	Granular	0.885486	Saline	Control
Control Saline	Granular	0.885486	Saline	Control
Control NX	Granular	0.665779	NX	Control
Control NX	Granular	1.10519	NX	Control
Control NX	Granular	0.885486	NX	Control
Control NX	Granular	0.885486	NX	Control
1EY Saline	Granular	5.09987	Saline	1EJ
1EY Saline	Granular	4.88016	Saline	1EJ
1EY Saline	Granular	5.32623	Saline	1EJ
1EY Saline	Granular	4.88016	Saline	1EJ
1EY NX	Granular	2.43675	NX	1EJ
1EY NX	Granular	1.99734	NX	1EJ
1EY NX	Granular	2.88282	NX	1EJ
1EY NX	Granular	1.99734	NX	1EJ
3EY Saline	Granular	14.4208	Saline	3EJ
3EY Saline	Granular	14.6471	Saline	3EJ
3EY Saline	Granular	16.1984	Saline	3EJ
3EY Saline	Granular	17.7497	Saline	3EJ
3EY NX	Granular	1.10519	NX	3EJ
3EY NX	Granular	2.88282	NX	3EJ
3EY NX	Granular	2.66312	NX	3EJ
3EY NX	Granular	3.10253	NX	3EJ

## Sheet: NG_AOB
Group	Layer	BrdU_NeuN	Drug	Behavior
Control Saline	Glomerular	0	Saline	Control
Control Saline	Glomerular	0	Saline	Control
Control Saline	Glomerular	0.875796	Saline	Control
Control Saline	Glomerular	0.875796	Saline	Control
Control NX	Glomerular	0.875796	NX	Control
Control NX	Glomerular	0.875796	NX	Control
Control NX	Glomerular	1.75159	NX	Control
Control NX	Glomerular	2.65393	NX	Control
1EY Saline	Glomerular	4.40552	Saline	1EJ
1EY Saline	Glomerular	2.65393	Saline	1EJ
1EY Saline	Glomerular	1.75159	Saline	1EJ
1EY Saline	Glomerular	2.65393	Saline	1EJ
1EY NX	Glomerular	0	NX	1EJ
1EY NX	Glomerular	1.75159	NX	1EJ
1EY NX	Glomerular	1.75159	NX	1EJ
1EY NX	Glomerular	0.875796	NX	1EJ
3EY Saline	Glomerular	3.52972	Saline	3EJ
3EY Saline	Glomerular	2.65393	Saline	3EJ
3EY Saline	Glomerular	7.96178	Saline	3EJ
3EY Saline	Glomerular	6.18365	Saline	3EJ
3EY NX	Glomerular	0.875796	NX	3EJ
3EY NX	Glomerular	0.875796	NX	3EJ
3EY NX	Glomerular	3.52972	NX	3EJ
3EY NX	Glomerular	1.75159	NX	3EJ
Control Saline	Granular	0.875796	Saline	Control
Control Saline	Granular	1.75159	Saline	Control
Control Saline	Granular	2.65393	Saline	Control
Control Saline	Granular	0.875796	Saline	Control
Control NX	Granular	0.875796	NX	Control
Control NX	Granular	2.65393	NX	Control
Control NX	Granular	2.65393	NX	Control
Control NX	Granular	1.75159	NX	Control
1EY Saline	Granular	6.10403	Saline	1EJ
1EY Saline	Granular	6.10403	Saline	1EJ
1EY Saline	Granular	6.90021	Saline	1EJ
1EY Saline	Granular	8.75796	Saline	1EJ
1EY NX	Granular	0.875796	NX	1EJ
1EY NX	Granular	1.75159	NX	1EJ
1EY NX	Granular	1.75159	NX	1EJ
1EY NX	Granular	2.65393	NX	1EJ
3EY Saline	Granular	14.1454	Saline	3EJ
3EY Saline	Granular	12.3673	Saline	3EJ
3EY Saline	Granular	14.1454	Saline	3EJ
3EY Saline	Granular	14.1454	Saline	3EJ
3EY NX	Granular	3.52972	NX	3EJ
3EY NX	Granular	3.52972	NX	3EJ
3EY NX	Granular	3.52972	NX	3EJ
3EY NX	Granular	5.30786	NX	3EJ

## Sheet: Sexual Behavior
Group	ML	M	IL	I	EL	PEI	III
1EY Saline	69	10	69	11	599	1009	48
1EY Saline	89	11	94	18	884	1180	43
1EY Saline	195	16	220	15	1241	1699	68
1EY Saline	250	15	94	16	899	1309	79
1EY Saline	35	13	3	16	300	654	40
1EY Saline	21	24	23	18	1185	1566	85
1EY Saline	50	17	68	17	1090	1687	95
1EY NX	200	9	220	9	2968	3383	305
1EY NX	465	8	91	9	1289	1799	133
1EY NX	50	9	58	7	879	1244	117
1EY NX	38	9	49	9	771	1169	80
1EY NX	185	7	20	10	1050	1621	103
1EY NX	55	10	85	9	780	1090	77
1EY NX	10	8	47	10	850	1258	80
3EY Saline	45	25	60	31	5181	971	393
3EY Saline	89	21	90	37	1426	1798	89
3EY Saline	68	23	68	43	1309	1725	65
3EY Saline	35	39	72	39	1086	1480	67
3EY Saline	30	22	48	33	390	853	26
3EY Saline	21	39	38	38	562	950	27
3EY Saline	28	38	31	35	780	1118	39
3EY NX	43	20	43	22	920	1298	87
3EY NX	80	17	97	30	550	896	34
3EY NX	228	35	358	29	510	919	11
3EY NX	49	22	94	27	940	1260	70
3EY NX	15	39	20	31	683	1195	47
3EY NX	18	25	21	38	660	900	42
3EY NX	57	20	70	31	519	981	34
